# Supplementary material for: Heat Shock Factor 1 Directly Regulates Postsynaptic Scaffolding PSD-95 in Aging and Huntington’s Disease and Influences Striatal Synaptic Density
Source: Int J Mol Sci. 2021 Dec 4;22(23):13113. doi: 10.3390/ijms222313113 (PMC8657899; doi:10.3390/ijms222313113)
Supplement: Supplementary file 1 [file ijms-22-13113-s001.zip]

Archive with 1 entries (1 files):
- ijms-1463827-supplementary.pdf
